# Supplementary material for: Identification of Newer Stable Genetic Sources for High Grain Number per Panicle and Understanding the Gene Action for Important Panicle Traits in Rice
Source: Plants (Basel). 2023 Jan 5;12(2):250. doi: 10.3390/plants12020250 (PMC9860970; doi:10.3390/plants12020250)
Supplement: Supplementary file 1 [file plants-12-00250-s001.zip]

Archive with 1 entries (1 files):
- plants-1897164-supplementary.pdf
